# Supplementary material for: Static Baropodometry for Assessing Short-Term Functional Outcome after Unilateral Total Knee Arthroplasty: Exploring Correlation between Static Plantar Pressure Measurements and Self-Reported Outcomes
Source: J Clin Med. 2023 Nov 3;12(21):6917. doi: 10.3390/jcm12216917 (PMC10650917; doi:10.3390/jcm12216917)
Supplement: Supplementary file 1 [file jcm-12-06917-s001.zip]

Archive with 1 entries (1 files):
- jcm-2511411-supplementary.pdf
